# Supplementary material for: CD36 Induces Inflammation by Promoting Ferroptosis in Pancreas, Epididymal Adipose Tissue, and Adipose Tissue Macrophages in Obesity-Related Severe Acute Pancreatitis
Source: Int J Mol Sci. 2025 Apr 8;26(8):3482. doi: 10.3390/ijms26083482 (PMC12027088; doi:10.3390/ijms26083482)
Supplement: Supplementary file 1 [file ijms-26-03482-s001.zip]

Archive with 1 entries (1 files):
- ijms-3539415-supplementary.pdf
